# Supplementary material for: Lumi-Guide: An Artificial-Intelligence-Driven Multimodal Framework for Optimizing Personalized Neoadjuvant Therapy Decision-Making in Luminal Breast Cancer
Source: Research (Wash D C). 2026 May 29;9:1303. doi: 10.34133/research.1303 (PMC13220084; doi:10.34133/research.1303)
Supplement: Supplementary 1 — Supplementary Appendixes 1 to 7 Figs. S1 to S9 Tables S1 to S7 [file research.1303.f1.zip]

Archive with 2 entries (2 files):
- Supplement-CleanVersion.docx
- Supplement-Highlight.docx
